# Supplementary material for: Systematic assessment of long-read RNA-seq methods for transcript identification and quantification
Source: bioRxiv. 2023 Jul 27:2023.07.25.550582. Preprint. [Version 1] doi: 10.1101/2023.07.25.550582 (PMC10402094; doi:10.1101/2023.07.25.550582)
Supplement: Supplement 3 [file media-3.zip]

Archive with 23 entries (22 files):
- extended_tables/
- extended_tables/Extended Data Table 9: Challenge 2 RNA-Seq Data.xlsx
- extended_tables/Extended Data Table 14: Challenge 3 Manatee Metrics.xlsx
- extended_tables/Extended Data Table 8: Challenge 1 Mouse Simulation Metrics.xlsx
- extended_tables/Extended Data Table 6: Challenge 1 ES Metrics.xlsx
- extended_tables/Extended Data Table 20: Challenge 3 Manatee Info and RINs.xlsx
- extended_tables/Extended Data Table 1: RNA-Seq Data Matrix.xlsx
- extended_tables/Extended Data Table 2: Participation Summary.xlsx
- extended_tables/Extended Data Table 12: Challenge 2 Simulation Metrics.xlsx
- extended_tables/Extended Data Table 22: Challenge 3 Manatee Validation Analysis.xlsx
- extended_tables/Extended Data Table 10: Challenge 2 Cell mixing.xlsx
- extended_tables/Extended Data Table 17: Challenge 1 WTC11 Validation Primers.xlsx
- extended_tables/Extended Data Table 21: Challenge 3 Manatee Validation Primers.xlsx
- extended_tables/Extended Data Table 3: Challenge 2 Spearman Correlation of TPM Values.xlsx
- extended_tables/Extended Data Table 16: UIC Barcode.xlsx
- extended_tables/Extended Data Table 5: Challenge 1 H1-mix Metrics.xlsx
- extended_tables/Extended Data Table 4: Challenge 1 WTC11 Metrics.xlsx
- extended_tables/Extended Data Table 13: Challenge 3 ES Metrics.xlsx
- extended_tables/Extended Data Table 18: Challenge 1 WTC11 Validation Batches.xlsx
- extended_tables/Extended Data Table 19: Challenge 1 WTC11 Validation Analysis.xlsx
- extended_tables/Extended Data Table 7: Challenge 1 Human Simulation Metrics.xlsx
- extended_tables/Extended Data Table 15: Challenge 1 GENCODE Annotated Genes.xlsx
- extended_tables/Extended Data Table 11: Challenge 2 SIRV Metrics.xlsx
